# Supplementary material for: Using Deep Convolutional Neural Networks for Enhanced Ultrasonographic Image Diagnosis of Differentiated Thyroid Cancer
Source: Biomedicines. 2021 Nov 26;9(12):1771. doi: 10.3390/biomedicines9121771 (PMC8698578; doi:10.3390/biomedicines9121771)
Supplement: Supplementary file 1 [file biomedicines-09-01771-s001.zip]

Archive with 1 entries (1 files):
- biomedicines-1447094-supplementary.pdf
